# Supplementary material for: Universal Single-Probe RT-PCR Assay for Diagnosis of Dengue Virus Infections
Source: PLoS Negl Trop Dis. 2014 Dec 18;8(12):e3416. doi: 10.1371/journal.pntd.0003416 (PMC4270494; doi:10.1371/journal.pntd.0003416)
Supplement: S1 File — Alignment of the 3′ UTR sequences of pathogenic flaviviruses. The alignment was created using Clustal Omega v 1.2.0 [36]. The following 3′ UTR sequences are included: DENV1 (GenBank acc. no. NC_001477), DENV2 (GenBank acc. no. NC_001474), DENV3 (GenBank acc. no. NC_001475), DENV4 (GenBank acc. no. NC_002640), JEV (GenBank acc. no. NC_001437), St. Louis encephalitis virus (GenBank acc. no. NC_007580), TBEV (GenBank acc. no. NC_001672), USUV (GenBank acc. no. NC_006551), WNV (GenBank acc. no. NC_001563), YFV (GenBank acc. no. NC_002031), and ZIKV (GenBank acc. no. NC_012532). (FA) [file pntd.0003416.s010.fa]

>NC_001475 Dengue virus 3, complete genome.
AG----------------GAGTCGGAGGG-AGCCATTTGGTAAACGTA--
------------------GGAAGTGGAAAA------GAGGCTAACTGTCA
GGCCACCTTA--AGCCACAGTACGGAAGAAGCTGTGCTGCCTGTGA----
-----GCCCCGTCCAAGGACGTTAAAAGAAGA------AGTCAGGCCCC-
---AAAGC-CACGGTTTGAGCAAACC------GTGCTGCCTGTA-----G
CTCCG-------TC-G--T----G--GGGACGTAAAA--CCT--GGGAGG
CTGCAAACTGT------GGAAGCTGTACGCACGGTGTAGCAGACT---AG
CGGTTAGAGGAGACCCCTCCCAT----GACACAACGCA-GCAGC---GGG
GCCCGAGCACTGAGGGAAGC-TGTACCTCCTTGCAAAGGACTAGAGGTTA
GAGGAGACCCCCCG-------CA-AATAA-AAACAGCATATTGACGCTGG
GAG---AGACCAGAG-ATCCTGCTGTCTC--CTCAGCATCATT--CCAGG
CACAGAACGCCAGAAAATG-G---AATGGTGCTGT-TGAATCAACAGGTT
CT
>NC_001477 Dengue virus 1, complete genome.
AGATTCAAAAACGAGAGTGATCCCGAAGG-GGCACTCTGGTAAGCCAACT
CATTCA--CAAAATAAAGGAAAATAAAAAATCAAACAAGGCAAGAAGTCA
GGCCGGATTA--AGCCATAGCACGGTAAGAGCTATGCTGCCTGTGA----
-----GCCCCGTCCAAGGACGT---AAAATGA------AGTCAGGCCG--
---AAAGC-CACGGTTCGAGCAAGCC------GTGCTGCCTGTA-----G
CTCCA-------TC-G--T----G--GGGATGTAAAAA-CCC--GGGAGG
CTGCAAACCAT------GGAAGCTGTACGCATGGGGTAGCAGACT---AG
TGGTTAGAGGAGACCCCTCCCAA----GACACAACGCA-GCAGC---GGG
GCCCAA-CACCAGGGGAAGC-TGTACCCTGGTGGTAAGGACTAGAGGTTA
GAGGAGACCCCCCG-------CACAACAACAAACAGCATATTGACGCTGG
GAG---AGACCAGAG-ATCCTGCTGTCTC--TACAGCATCATT--CCAGG
CACAGAACGCCAAAAAATG-G---AATGGTGCTGT-TGAATCAACAGGTT
CT
>NC_001474 Dengue virus 2, complete genome.
AGATTCAGAAGAGAAGAGGAAGAAGCAGG-AGTTCTGTGGTAGA------
----------------AAGCAAAACTAACATGAAACAAGGCTAGAAGTCA
GGTCGGATTA--AGCCATAGTACGGAAAAAACTATGCTACCTGTGA----
-----GCCCCGTCCAAGGACGTT---AAAAGA------AGTCAGGCCATC
ATAAATGC-CATAGCTTGAGTAAACT------ATGCAGCCTGTA-----G
CTCCA-------CCTG--A----G--AAGGTGTAAAAAATCC--GGGAGG
CCACAAACCAT------GGAAGCTGTACGCATGGCGTAGTGGACT---AG
CGGTTAGAGGAGACCCCTCCCTT-----ACAAATCGCA-GCAACAATGGG
GGCCCAAGGCGAGATGAAGC-TGTAGTCTCGCTGGAAGGACTAGAGGTTA
GAGGAGACCCCCC--------CGAAACAAAAAACAGCATATTGACGCTGG
GAA---AGACCAGAG-ATCCTGCTGTCTC--CTCAGCATCATT--CCAGG
CACAGAACGCCAGAAAATG-G---AATGGTGCTGT-TGAATCAACAGGTT
CT
>NC_002640 Dengue virus 4, complete genome.
AGATACAGTGCTCCTTCAGAGAGTGAAGG-AGTTCTGTAAT---------
--------------------------------------------------
-------------------------------------TACCAACAA----
-----CAAACACCAAAGGCTATT-------GA------AGTCAGGCCACT
T---GTGC-CACGGTTTGAGCAAACC------GTGCTGCCTGTA-----G
CTCCG-------CCAA--TAATGG--GAGGCGTAATAATCCCCAGGGAGG
CCATGCGCCAC------GGAAGCTGTACGCGTGGCATATTGGACT---AG
CGGTTAGAGGAGACCCCTCCCATCACTGATAAAACGCA-GCAA-AAGGGG
GCCCGAAGCCAGGAGGAAGC-TGTACTCCTGGTGGAAGGACTAGAGGTTA
GAGGAGACCCCCC--------CAACACAA-AAACAGCATATTGACGCTGG
GAA---AGACCAGAG-ATCCTGCTGTCTC--TGCAACATCAAT--CCAGG
CACAGAGCGCCGCAAGATG-G---ATTGGTGTTGT-TGATCCAACAGGTT
CT
>NC_001437 Japanese encephalitis virus, genome.
AGCAAAA-GCTGCCACCGGATACTGGGTA-GACGGTGCTGTCTGCG-TCT
CAGTCC--CAGGAGGACTGGGTTAACAAATCTGACAACAGAAAGTGAGAA
AGCCC-TCAG--AACCGTCTCGGAAGTAGGTCCCTGCTCACTGGAA----
-----GT----TGAAAGACCA----------A------CGTCAGGCCACA
AAT-T--TGTGCCACCCCGCTAGGGG------GTGCGGCCTGCGCA---G
CCCCAGGAGGACTGGG--TTACCA--AAGCCGTTG----AGCCCCCACGG
CCCAAGCC--TCGTCTAGGATGCAATAGACGAGGTGTAA-GGACT---AG
AGGTTAGAGGAGACCCCGTGGAAACAACAATATGCG--------------
GCCCAAGCCCCCTC-GAAGC-TGTAGAGGAGGTGGAAGGACTAGAGGTTA
GAGGAGACCCCGCATTT---GCATCAAA-----CAGCATATTGACACCTG
GGAAT-AGACTGGGA-GATCTTCTGCTCTATCTCAACATCAGCTACTAGG
CACAGAGCGCCGAAGTATGTA---GCTGGTGGTGAGGAAGAACACAGGAT
CT
>NC_006551 Usutu virus, complete genome.
AGGGCAA-CCTGCCACCGGAAGTTGAGTA-GACGGTGCTGCCTGCG-ACT
CAACCC--CAGGCGGACTGGGTTAACAAAGCTGACCGCTGATGATGGGAA
AGCCCCTCAG--AACCGTTTCGGAGA-GGGACCCTGCCTATTGGAA----
-----GC----GTCCAGCCCG-----------------TGTCAGGCCGCA
AA------GCGCCACTTCGCCAAGGA------GTGCAGCCTGTACG---G
CCCCAGGAGGACTGGG--TTACCA--AAGCCGAAA----GGCCCCCACGG
CCCAAGCGAACAGACGGTGATGCGAACTGTTCG-TGGAA-GGACT---AG
AGGTTAGAGGAGACCCCGTGGAACTTAGG---TGCG--------------
GCCCAAGCCGTTTCCGAAGC-TGTAGGAACGGTGGAAGGACTAGAGGTTA
GAGGAGACCCCGCATCATAAGCATCAAAA-AAACAGCATATTGACACCTG
GGAATTAGACTAGGA-GATCTTCTGCTCTATTCCAACATCAACCACAAGG
CACAGAGCGCCGAAAATTGTG---GCTGGTGGGGAACTAGACCACAGGAT
CT
>NC_001563 West Nile virus, complete genome.
AGATTAATGCTGCCACCGGAAGTTGAGTA-GACGGTGCTGCCTGCG-GCT
CAACCC--CAGGAGGACTGGGTGACCAAAGCTGCGAGGTGATCCACGTAA
G--CCCTCAG--AACCGTCTCGGAAGGAGGACCCCACGTGCTTTAG----
-----CC----TCAAAGCCCA----------G------TGTCAGACCACA
CTT-TAATGTGCCACTCTGC-GGAGA------GTGCAGTCTGCGATAGTG
CCCCAGGTGGACTGGG--TTAACA--AAGGCAAAACATCGCCCCACGCGG
CCATAACC--CTGGCTATGGTGTTAACCA--GGGAGAAG-GGACT---AG
AGGTTAGAGGAGACCCCGCGTAAA--AAAGTGCACG--------------
GCCCAACTTGGCT--GAAGC-TGTAAGCCAAG-GGAAGGACTAGAGGTTA
GAGGAGACCCCGTGCCAAAAACACCAAAAGAAACAGCATATTGACACCTG
GGA--TAGACTAGGG-GATCTTCTGCTCTG---CACAACCAGCCACACGG
CACAGTGCGCCGACATAGGTG---GCTGGTGGTG--CTAGAACACAGGAT
CT
>NC_007580 St. Louis encephalitis virus, complete genome.
AA-TCAGTTTTGCCACCGGATGTCAGGTA-AACGGTGCTGTCTGTA-ACC
TGGCCC--CAGGCG-ACTGGGTTATCAAAGCCAACC-CGGCTGGGTGCAA
AGCCCCTCAT--T-CCGACTCGGGAG--GGTCCCTG-GCACGTAGG----
-----CT----GGAGAGGACGC-------ACA------AGTCAGACCAGA
AATGCCACCTGAAAGCATGCTAAAG-------GTGCTGTCTGTACA--TG
CCCCAGGAGGACTGGG--TTAACA--AAGCTTAA----CAGCCCCAGCGG
CCCAAACCA------TGGAGTGCGTGAC-CATGGCGTAA-GGACT---AG
AGGTTAGAGGAGACCCCGCTGTAACTTGG---CAAG--------------
GCCCAAACCCGCTC-AAAGC-TGTAGAGACGGGGGAAGGACTAGAGGTTA
GAGGAGACCCCTTGCCGTTAACGCAAACA---ACAGCATATTGACACCTG
GAA---AGAC-AGGA-GATCCCCTGCTTT--TTCAACACCAGCCACAAGG
CACAGAGCGCCGTAAAGTGTG---GCTGGTGGTGAA-AAAATCACAGGAT
CT
>NC_012532 Zika virus, complete genome.
---CCAAGTCCGCTACTTGGG--TGAGGA-AGGGTCCACACCCG------
------------------GAGTGTTGTAAGCACCAATTTTAGTGTTGTCA
GGCCTGCTAGTCAGCCACAGTTTGGGGAAAGCTGTGCAGCCTGTAA----
-----CCCCCCCAGGAGAAGCTGGGAAACCAAGCTCATAGTCAGGCCGAG
AACGCCATG---GCACGGAAGAAGCC------ATGCTGCCTGTGAGCCC-
CTCAGAGGACACTGAG--TCAAAA--AA------------CCCCACGCGC
TTGGAA---------------------------GCGCAGGATGGG---AA
AAGAAGGTGGCGACCTTCCCCACCCTTCAATCTGGG--------------
GCCTGAACTGGAGACTAGCTGTGAATCTCCAGCAGAGGGACTAGTGGTTA
GAGGAGACCCCCCGG-------AAAACGCAAAACAGCATATTGACGTGGG
AA----AGACCAGAG-ACTCCA-TGAGTTTCCACCACGCTGGCCGCCAGG
CACAGATCGCCGAACTTCGGC---GGCCGGTGTGGGGAAATCCATGGTTT
CT
>NC_002031 Yellow fever virus, complete genome.
AGCTTATCTGAAACACCATCTAACAGGAATAACCGGGATACAAAC-----
-----------------CACGGGTGGAGAACCGGACTCCCCACAACCTGA
AACCGGGATATAAACCACGGCTGGAGAACCGGGCTCCGCACTTAAA----
-----ATGAAACAGAAACCGGGATAAAAACTA--CGGATGGAGAACCGGA
CTCCACACATTGAGACAGAAGAAGTT------GT-CAGCCCAGA-----A
CCCCACACGAGTTTTG--CCACTGCTAAGCTGTGA----GGCAGTGCAGG
CTGGGAC------------AGCCGACCTCCAGGTTGCGAAAAACC---TG
GTTTCTGGGACCTCCCACCCCAGAGTAAAAAGAACGGA-GCCTC------
-CGCTACCACCCTCCCACGTG-GTGGTAGAAAGACGGGGTCTAGAGGTTA
GAGGAGACCCTCCA----GGGAACAAATAGTGGGACCATATTGACGCCAG
GGAA--AGACCGGAGTGGTTCTCTGCTTTTCCTC--CAGAGGTCTGTGAG
CACAGTTTGCTCAAGAATAAGCAGACCTTTGGATGACAAACACAAAACCA
CT
>NC_001672 Tick-borne encephalitis virus, complete genome.
TGAGCTGAACCTGGAGAGCTCATTAAATACAGTCCAGACGAAACAAAACA
TGACAAAGCAAAGAGGCTGAGCTAAAAGTTCCCACTACGGGACTGCTTCA
TAGCGGTTTGTGGGGGGAGGCTAGGAGGCGAAGCCACAGATCATGGAATG
ATGCGGCAGCGCGCGAGAGCGACGGGGAAGTGGTCGCACCCGACGCACCA
TCCATGAAGCAATACTTCGTGAGACCCCCCCTGACCAGCAAAGGGGGCAG
ACCGGTCAGGGGTGAGGAATGCCCCCAGAGTGCATTACGGCAGCACGCCA
GTGAGAGTGGCGACGGGAAAATGGTCGATCCCGACGTAGGGCACTCTGAA
AAATTTTGTGAGACCCCCTGCATCATGATAAGGCCGAACATGGTGCATGA
AAGGGGAGGCCCCCGGAAGCACGC-TTCCGGGAGGAGGGAAGAGAGAAAT
TGGCAGCTCTCTTCAGGATTTTTCCTCCTCCTATACAAAATTCCCCCTCG
GTAGAGGG---GGGGCGGTTCTTGTTCTCCCTGAGCCACCATCACCCAGA
CACAGGTAGTCTGACAAGGAGGTGATGTGTGACTCGGAAAAACACCCG--
CT
